# Supplementary material for: Hierarchical Ti-MOF Microflowers for Synchronous Removal and Fluorescent Detection of Aluminum Ions
Source: Biosensors (Basel). 2022 Oct 27;12(11):935. doi: 10.3390/bios12110935 (PMC9688045; doi:10.3390/bios12110935)
Supplement: Supplementary file 1 [file biosensors-12-00935-s001.zip]

Archive with 1 entries (1 files):
- biosensors-1987785-supplementary.pdf
